# Supplementary material for: Not All Workers Experience Equal Sleep Changes: Insights from the “WorkInCovid” Project
Source: Clocks Sleep. 2025 Mar 10;7(1):13. doi: 10.3390/clockssleep7010013 (PMC11941416; doi:10.3390/clockssleep7010013)
Supplement: Supplementary file 1 [file clockssleep-07-00013-s001.zip]

Archive with 1 entries (1 files):
- clockssleep-3441341-supplementary.pdf
